# Supplementary material for: The Incidence and the Risk Factors for Pharyngocutaneous Fistula following Primary and Salvage Total Laryngectomy
Source: Cancers (Basel). 2023 Apr 12;15(8):2246. doi: 10.3390/cancers15082246 (PMC10136624; doi:10.3390/cancers15082246)
Supplement: Supplementary file 1 [file cancers-15-02246-s001.zip]

Archive with 1 entries (1 files):
- cancers-2275842-supplementary.pdf
